# Supplementary material for: Tigecycline-induced sustained severe hypoglycemia: a case report
Source: BMC Pharmacol Toxicol. 2019 Aug 19;20:50. doi: 10.1186/s40360-019-0321-y (PMC6701016; doi:10.1186/s40360-019-0321-y)
Supplement: Supplementary file 1 — The CARE checklist. (XLSX 11 kb) [file 40360_2019_321_MOESM1_ESM.xlsx]

## Sheet: Sheet1
Topic	Item	Checklist item description	Reported on Page
Title	1	The words “case report” should be in the title along with the area of focus	Page 1, Line 1
Key Words	2	2 to 5 key words that identify areas covered in this case report	Page 2, Paragragh 4
Abstract	3a	Introduction—What is unique about this case? What does it add to the medical literature?	Page 2, Paragragh 1
	3b	The main symptoms of the patient and the important clinical findings	Page 2, Paragragh 2
	3c	The main diagnoses, therapeutics interventions, and outcomes	Page 2, Paragragh 2
	3d	Conclusion—What are the main “take-away” lessons from this case?	Page 2, Paragragh 3
Introduction	4	One or two paragraphs summarizing why this case is unique with references	Page 3, Paragragh 1
Patient Information	5a	De-identified demographic information and other patient specific information	Page 3, Paragragh 3
	5b	Main concerns and symptoms of the patient	Page 3, Paragragh 3
	5c	Medical, family, and psychosocial history including relevant genetic information	Page 3, Paragragh 5
	5d	Relevant past interventions and their outcomes	N/A
Clinical Findings	6	Describe the relevant physical examination (PE) and other significant clinical findings	Page 3, Paragragh 4; Page 4, Paragraph 4
Timeline	7	Important information from the patient’s history organized as a timeline	N/A
Diagnostic Assessment	8a	Diagnostic methods (such as PE, laboratory testing, imaging, surveys)	Page 5, Paragragh 2
	8b	Diagnostic challenges (such as access, financial, or cultural)	N/A
	8c	Diagnostic reasoning including other diagnoses considered	Page 6, Paragragh 3-5; Page 7, Paragraph 2
	8d	Prognostic characteristics (such as staging in oncology) where applicable	N/A
Therapeutic Intervention	9a	Types of intervention (such as pharmacologic, surgical, preventive, self-care)	Page 5, Paragragh 2
	9b	Administration of intervention (such as dosage, strength, duration)	Page 5, Paragragh 2
	9c	Changes in intervention (with rationale)	Page 5, Paragragh 2
Follow-up and Outcomes	10a	Clinician and patient-assessed outcomes (when appropriate)	Page 6, Paragragh 1
	10b	Important follow-up diagnostic and other test results	N/A
	10c	Intervention adherence and tolerability (How was this assessed?)	N/A
	10d	Adverse and unanticipated events	N/A
Discussion	11a	Discussion of the strengths and limitations in your approach to this case	Page 7, Paragragh 3-4
	11b	Discussion of the relevant medical literature	Page 6, Paragragh 2
	11c	The rationale for conclusions (including assessment of possible causes)	Page 6, Paragragh 3-5; Page 7, Paragraph 2
	11d	The primary “take-away” lessons of this case report	Page 7, Paragragh 4
Patient Perspective	12	When appropriate the patient should share their perspective on the treatments they received	N/A
Informed Consent	13	Did the patient give informed consent? Please provide if requested	No
